# Supplementary material for: Non-Competitive AMPA Receptor Antagonist Perampanel Inhibits Ischemia-Induced Neurodegeneration and Behavioral Deficits in Focal Cortical Pial Vessel Disruption Stroke Model
Source: Cells. 2025 Oct 19;14(20):1628. doi: 10.3390/cells14201628 (PMC12562446; doi:10.3390/cells14201628)
Supplement: Supplementary file 1 [file cells-14-01628-s001.zip]

Archive with 3 entries (3 files):
- cells-3824370-supplementary_Figure S1.pdf
- Supplementary Figure S2_Representative images for Figures 8 and 9.pdf
- Supplementary Figure S3_NeuN and nNOS pilot.pdf
